# Supplementary material for: A Supramolecular Extension of Mosher’s Method: Absolute Configuration Assignment of N-Amino Acid Derivatives via Bis-Thiourea Chiral Solvating Agent
Source: Molecules. 2025 Jul 11;30(14):2930. doi: 10.3390/molecules30142930 (PMC12298456; doi:10.3390/molecules30142930)
Supplement: Supplementary file 1 [file molecules-30-02930-s001.zip]

Archive with 1 entries (1 files):
- molecules-3740893-supplementary.pdf
